# Supplementary material for: A Molecular Analysis of the Aminopeptidase P-Related Domain of PID-5 from Caenorhabditis elegans
Source: Biomolecules. 2023 Jul 14;13(7):1132. doi: 10.3390/biom13071132 (PMC10377022; doi:10.3390/biom13071132)
Supplement: Supplementary file 1 [file biomolecules-13-01132-s001.zip]

Archive with 1 entries (1 files):
- biomolecules-2495387-supplementary.pdf
